# Supplementary material for: Examining the Influenza A Virus Sialic Acid Binding Preference Predictions of a Sequence‐Based Convolutional Neural Network
Source: Influenza Other Respir Viruses. 2024 Dec 11;18(12):e70044. doi: 10.1111/irv.70044 (PMC11634464; doi:10.1111/irv.70044)
Supplement: Supplementary file 3 — Data S2 Sialic acid preference labels of all sequences used in binding modeling. Label “0” indicates no preference for α2,6‐linked sialic acid, and “1” indicates preference for α2,6‐linked sialic acid. [file IRV-18-e70044-s002.csv]

ID	Label
cfg_001	0
cfg_002	0
cfg_005	0
cfg_006	0
cfg_015	0
cfg_016	0
cfg_019	0
cfg_020	0
cfg_021	0
cfg_022	0
cfg_023	0
cfg_024	0
cfg_025	0
cfg_056	0
cfg_033	0
cfg_028	1
cfg_030	0
cfg_031	0
cfg_057	0
cfg_035	0
cfg_036	0
cfg_037	0
cfg_038	0
cfg_039	0
cfg_040	0
cfg_051	0
cfg_052	0
cfg_053	0
cfg_054	0
cfg_055	0
cfg_061	0
cfg_074	0
cfg_075	0
cfg_076	0
cfg_078	0
cfg_085	0
cfg_100	0
cfg_101	0
cfg_102	0
cfg_103	0
cfg_104	1
cfg_105	0
cfg_106	0
cfg_108	0
cfg_109	0
cfg_111	0
cfg_214	1
cfg_239	1
cfg_240	0
cfg_241	0
cfg_242	1
cfg_243	1
cfg_256	0
cfg_257	0
cfg_259	0
cfg_260	0
cfg_261	0
cfg_262	1
cfg_338	1
cfg_265	0
cfg_267	1
cfg_268	1
cfg_269	1
cfg_270	1
cfg_288	1
cfg_289	0
cfg_291	0
cfg_346	0
cfg_351	0
cfg_352	0
cfg_350	1
cfg_354	0
cfg_355	0
cfg_373	1
cfg_374	0
cfg_375	0
cfg_419	0
cfg_410	0
cfg_411	0
cfg_413	0
cfg_414	0
cfg_415	0
cfg_417	0
cfg_418	0
cfg_458	1
cfg_421	0
cfg_454	0
cfg_457	0
cfg_422	0
cfg_423	0
cfg_409	0
cfg_431	1
cfg_183	0
cfg_552	0
cfg_439	0
cfg_119	0
cfg_450	1
cfg_452	1
cfg_462	0
cfg_474	0
cfg_471	0
cfg_472	0
cfg_473	0
cfg_480	0
cfg_488	0
cfg_490	0
cfg_496	0
cfg_497	0
cfg_564	1
cfg_519	0
cfg_521	0
cfg_527	1
cfg_528	1
cfg_529	0
cfg_530	0
cfg_082	1
cfg_532	1
cfg_536	0
cfg_537	0
cfg_538	1
cfg_539	0
cfg_540	0
cfg_543	0
cfg_544	0
cfg_545	0
cfg_008	0
cfg_010	1
cfg_012	0
cfg_014	0
cfg_041	0
cfg_042	0
cfg_043	0
cfg_044	0
cfg_045	0
cfg_046	1
cfg_047	0
cfg_048	0
cfg_049	0
cfg_062	0
cfg_066	0
cfg_065	1
cfg_072	0
cfg_096	0
cfg_115	1
cfg_154	0
cfg_140	0
cfg_121	0
cfg_129	1
cfg_131	1
cfg_137	1
cfg_143	1
cfg_147	0
cfg_149	1
cfg_157	1
cfg_159	1
cfg_160	1
cfg_172	1
cfg_175	1
cfg_176	1
cfg_177	1
cfg_178	1
cfg_192	0
cfg_185	0
cfg_221	0
cfg_222	1
cfg_223	0
cfg_228	1
cfg_231	1
cfg_233	0
cfg_234	1
cfg_235	0
cfg_237	0
cfg_245	1
cfg_246	1
cfg_247	0
cfg_248	1
cfg_339	1
cfg_296	0
cfg_300	0
cfg_324	1
cfg_310	1
cfg_314	0
cfg_316	1
cfg_322	0
cfg_328	1
cfg_332	1
cfg_406	1
cfg_407	0
cfg_499	1
cfg_133	1
cfg_196	0
cfg_276	0
cfg_277	0
cfg_278	0
cfg_279	1
cfg_280	0
cfg_281	0
cfg_282	1
cfg_283	0
cfg_284	0
cfg_285	0
cfg_258	0
cfg_388	0
cfg_383	1
cfg_384	1
cfg_389	0
cfg_382	1
cfg_213	0
cfg_274	0
A/gull/Massachusetts/14WP00016/2014(H4N4)	0
A/yellow-billed teal/Chile/C25814/2017 (H7N6)	0
A/mallard duck/Ohio/16OS0869/2016 (H7N3)	0
A/glaucous-winged_gull/Southcentral_Alaska/16MB02941/2016(H16N3)	0
A/Brisbane/59/2007 (H1N1)	1
A/mallard/Netherlands/1/2014 (H10N7)	0
A/duck/Interior_Alaska/11PG00459/2011(H2N3)	0
A/duck/England/1956 (H11N6)	0
A/mallard/Astrakhan/263/1982 (H14N5)	0
A/swine/Ohio/16TOSU5421/2016 (H1N2)	1
A/ruddy turnstone/Delaware/892/2002(H6N1)	0
A/mallard/Republic of Georgia/4/2010 (H1N1)	0
A/duck/Czechoslovakia/1956 (H4N6)	0
A/turkey/Massachusetts/3740/1965 (H6N2)	0
A/swine/Ohio/19TOSU4462/2019(H1N2)	1
A/lesser black-backed gull/Iceland/145/2010 (H11N2)	0
A/yellow_billed_teal/Chile/C8619/2016	0
A/mallard_duck/Maryland/16OS2559/2016	0
A/RUDDY TURNSTONE/DE/328/2018(H12N5)	0
A/American white pelican/Minnesota/Sg-0611/2008	0
A/herring_gull/Massachusetts/A00648685/2008(H13N2)	0
A/ring-billed_gull/Massachusetts/12DC00060/2012(H13N6)	0
A/blue_winged_teal/Texas/UGAI15_6890/2015	0
A/mallard/Maine/A00198555/2007(H1N1)	0
A/mallard/Interior_Alaska/12ML00957/2014(H1N1)	0
A/American_Black_Duck/Maine/A00090256/2007(H3N2)	0
A/long-tailed duck/Wisconsin/16OS4632/2016 (H3N8)	0
A/mallard/Interior_Alaska/9BM12326/2009(H3N8)	0
A/northern_pintail/Interior_Alaska/10BM07040/2010(H4N6)	0
A/American_green-winged_teal/Alaska/19TL00078/2019(H4N6)	0
A/common_eider/Massachusetts/A00165665/2006(H10N2)	0
A/swine/Kansas/2014-102/2014(H3N2)	1
A/HONG KONG/1/1968(H3N2)	0
A/yellow-billed pintail/Chile/6/2013(H4N6)	0
A/Environment/Maryland/17OS3341/2017 (H10N3)	0
A/kelp gull/Chile/C27733/2017 (H13N8)	0
A/kelp gull/Chile/C8939/2016 (H13N2)	0
A/environment/Chile/C20182/2016 (H13N9)	0
A/Blue-winged Teal/Ohio/18OS1695/2018(H14N5)	0
A/northern shoveler/Mississippi/12OS456/2012	0
A/red knot/Delaware/541/1988 (H4N6)	0
A/blue-winged teal/Illinois/10OS1563/2010 (H4N6)	0
A/mallard/Alberta/203/1992 (H6N5)	0
A/Fort Monmouth/1/1947 (H1N1)	1
A/blue-winged teal/Illinois/10OS1546/2010 (H3N6)	0
A/blue-winged teal/Iowa/10OS2411/2010 (H3N8)	0
A/ruddy turnstone/Virginia/2297/1988 (H9N9)	0
A/shorebird/Delaware Bay/31/1996 (H9N7)	0
A/shorebird/Delaware Bay/102/2000 (H10N4)	0
A/shorebird/Delaware Bay/338/2009 (H10N1)	0
A/mallard/Wisconsin/4218/2009 (H12N5)	0
A/northern pintail/Missouri/319/2009 (H12N5)	0
A/gull/Maryland/704/1977 (H13N6)	0
A/mallard/Interior_Alaska/10BM07066/2010(H7N3)	0
A/glaucous gull/Alaska/44198-027/2006	0
A/American_green-winged_teal/Interior_Alaska/9BM12356/2009(H3N8)	0
A/swine/Mexico/SG1444/2011 (H3N2)	1
A/Georgia/F32551/2012 (H1N1)pdm09	1
A/Tennessee/F5029/2014(H1N1)	1
A/human/Taipei/0032/2016 (H1N1)	1
A/human/Rochester/0090/2013 (H3N2)	0
A/human/Baltimore/0244/2017 (H3N2)	0
A/swine/Guangdong/K6/2010	0
A/VICTORIA/210/2009(H3N2)	1
A/Uruguay/716/2007 (H3N2)	1
A/Canine/IL/41915/2015	0
A/Common Goldeneye/Wisconsin/18OS2949/2018 (H11N9)	0
A/duck/Ukraine/1963 (H3N8)	0
A/Sydney/5/1997 (H3N2)	1
A/northern_pintail/Alaska/19TL00162/2019(H3N8)	0
A/blue-winged teal/Wisconsin/402/1983 (H4N6)	0
A/glaucous-winged_gull/Southcentral_Alaska/17MB01587_1/2017(H4N7)	0
A/mallard/Interior_Alaska/12ML00678/2013(H12N5)	0
A/glaucous-winged_gull/Southcentral_Alaska/15MB01429/2015(H13N6)	0
A/glaucous-winged_gull/Southcentral_Alaska/15MB01632/2015(H13N6)	0
A/glaucous-winged_gull/Southcentral_Alaska/18MB00688/2018(H13N6)	0
A/glaucous-winged_gull/Southcentral_Alaska/13MB02558/2013(H16N3)	1
A/American_green-winged_teal/Minto_Flats_Alaska/19TL00405/2019(H1N1)	0
A/mallard/Wisconsin/455/1979 (H10N7)	0
A/duck/Jiangsu/k1203/2010(H5N8)	0
A/American green-winged teal/California/HKWF609/2007(H5N2)	0
A/human/Baltimore/R0252/2018 (H1N1)	1
A/environment/South Carolina/UGAI17-4979/2017 (H2N5)	0
A/ruddy turnstone/New Jersey/UGAI14-1399/2014 (H6N1)	0
A/ruddy turnstone/New Jersey/UGAI16-2139/2016 (H6N5)	0
A/northern pintail duck/Alaska/UGAI16-3997/2016 (H8N4)	0
A/blue-winged teal/Louisiana/UGAI14-430/2014 (H10N3)	0
A/ruddy turnstone/New Jersey/UGAI16-1299/2016 (H10N9)	0
A/ruddy turnstone/New Jersey/UGAI16-1474/2016 (H11N9)	0
A/ruddy turnstone/New Jersey/UGAI14-1147/2014 (H12N4)	0
A/environment/South Carolina/UGAI18-1316/2018(H12N5)	0
A/American green-winged teal/Mississippi/300/2010 (H11N9)	0
A/laughing gull/Delaware Bay/2718/1987 (H9N5)	0
A/shorebird/Delaware Bay/216/1999 (H11N2)	0
A/mallard/Interior_Alaska/8MP0547/2008(H8N4)	0
A/mallard/Interior_Alaska/8MP0689/2008(H8N4)	0
A/kelp gull/Chile/C10791/2016 (H16N3)	1
A/glaucous-winged_gull/Southcentral_Alaska/12NH01285/2012(H16N3)	0
A/glaucous-winged_gull/Southcentral_Alaska/11JR02474/2011(H13N6)	0
A/mallard/Southcentral_Alaska/12ML01615/2014(H2N1)	0
A/ruddy turnstone/New Jersey/UGAI15-3254/2015 (H7N3)	0
A/ruddy turnstone/New Jersey/UGAI16-2120/2016(H6N8)	0
A/mallard/Sweden/50/2002(H3N8)�	0
A/mallard/Netherlands/1/1999 (H4N6)	0
A/NWS/1933 (H1N1)	0
A/blue-winged teal/Alberta/346/2007 (H4N3)	0
A/turkey/Wisconsin/1/1966 (H9N2)	0
A/mallard/Illinois/10OS4334/2010 (H10N7)	0
A/mallard/Alberta/125/1999 (H11N6)	0
A/brown_hooded_gull/Chile/C8851/2016	1
A/ruddy turnstone/New Jersey/UGAI16-1048/2016 (H16N3)	0
A/northern_pintail/Interior_Alaska/6MP0792/2006(H2N3)	0
A/blue-winged teal/Missouri/15OS5111/2015(H2N9)	0
A/mallard duck/Ohio/16OS0672/2016 (H8N4)	0
A/mallard/Sweden/24/2002 (H8N4)	0
A/common teal/Netherlands/10/2000(H1N1),�	0
A/mallard/Sweden/81/2002(H6N1)�	0
A/ruddy turnstone/New Jersey/UGAI16-1492/2016(H11N5)	0
A/Common Goldeneye/Wisconsin/17OS5750/2017 (H2N3)	0
A/Anhui/1/2013	0
A/Netherlands/219/2003(H7N7)	0
A/chicken/VietNam/NCVD-016/2008)H5N1)	0
A/turkey/Italy/4602/1999(H7N1)	0
A/Australian shelduck/Western Australia/1756/1983	0
A/China/0428HA/2021(H10N3)	0
A/China/CSKFQ-22-5/2022(H3N8)	0
A/yunnan/0127/2015(H5N6)	0
A/herring gull/DE/703/1988	0
A/Egypt/2321-NAMRU3/2007(H5N1)	0
A/black-headed gull/Netherlands/1/2000	0
A/Japan/305/1957	0
A/barnswallow/Hong Kong/D10-1161/2010(H5N1)	0
A/chicken/Italy/22A/1998(H5N9)	0
A/pintail duck/Alberta/114/1979	0
A/Hong Kong/35820/2009	1
A/environment/Jiangxi/28/2009	0
A/bar headed goose/Mongolia/143/2005	0
A/Canada/720/2005	0
A/duck/Yangzhou/906/2002	0
A/Hong Kong/3239/2008	0
shuffled genes	0
shuffled genes	0
A/Fujiansiming/19/2021H9N2)	1
A/black headed gull/Sweden/1/1999 (H13N6)	0
A/sandpiper/Southcentral_Alaska/16MB01220/2016(H5N2)	0
shuffled genes	0
A/sandpiper/Southcentral_Alaska/16MB01156/2016(H5N2)	0
A/duck/NZL/76/1984(H9N1)	0
shuffled genes	0
A/swine/Jamesburg/1/1942 (H1N1)	1
A/TAIWAN/1/1986(H1N1)	1
A/mallard duck/Chile/C4079/2015 (H1N1)	0
A/American_green-winged_teal/Interior_Alaska/11BM03165/2011(H2N9)	0
A/mallard/Netherlands/5/1999(H2N9)�	0
A/swine/Missouri/4296424/2006(H2N3)	1
A/Philippines/2/1982 (H3N2)	1
A/American_green-winged_teal/Alaska/19TL00145/2019(H3N8)	0
A/camel/Mongolia/335/2012 (H3N8)	0
A/swine/Missouri/A01727926/2015(H4N6)	1
A/quail/California/D113023808/2012	0
A/king eider/Alaska/44068-67/2006(H4N7)	0
A/yellow-billed teal/Chile/C24042/2017 (H5N3)	0
A/chicken/Texas/167280-4/2002(H5N3)	0
A/chicken/NL/FAV-0033/2021	0
A/goose/Interior_Alaska/11PG00149/2011(H6N1)	0
A/duck/Eastern China/11/2009(H6N6)	0
A/shearwater/Australia/1/1973 (H6N5)	0
A/mallard/Southcentral_Alaska/15ML00267/2015(H7N3)	0
A/mallard/Netherlands/12/2000 (H7N3)	0
A/feline/New York/WVDL-14/2016(H7N2)	0
A/northern_pintail/Interior_Alaska/9BM11643/2009(H8N4)	0
A/mallard duck/Ohio/16OS0841/2016 (H8N4)	0
A/turkey/Ontario/6118/1968 (H8N4)	0
A/gull/Massachusetts/13JR00943/2013(H9N1)	0
A/guinea fowl/Hong Kong/WF10/1999 (H9N2)	1
A/shorebird/Delaware Bay/127/2003 (H9N2)	0
A/seal/Netherlands/P14-221/2014 (H10N7)	0
A/green-winged_teal/Southcentral_Alaska/18MB01702/2018(H10N7)	0
A/chicken/Germany/N/1949 (H10N7)	0
A/least_sandpiper/Southcentral_Alaska/18MB01147/2018(H11N9)	0
A/laughing gull/Delaware Bay/94/1995 (H11N2)	0
A/shoveler/Netherlands/18/1999 (H11N9)	0
A/mallard/Interior_Alaska/11BM01009/2011(H12N5)	0
A/mallard/Sweden/86/2003 (H12N5)	0
A/yellow_billed_pintail/Chile/C14830/2016	0
A/herring_gull/Massachusetts/A00080255/2006(H13N2)	1
A/ring-billed_gull/Massachusetts/13DC30736/2013(H13N8)	0
A/glaucous-winged_gull/Southcentral_Alaska/17MB03606/2017(H13N2)	0
A/mallard/Gurjev/263/1982 (H14N5)	0
A/long-tailed duck/Wisconsin/10OS3912/2010	0
A/blue-winged_teal/Guatemala/CIP049-H123-13/2014(H14N3)	0
A/shearwater/Australia/2576/1979 (H15N9)	0
A/mallard/Novomychalivka/2-23-12/2010	0
A/duck/AUS/341/1983(H15N8)	0
A/glaucous-winged_gull/Southcentral_Alaska/11JR02272/2011(H16N3)	0
A/gull/Massachusetts/13WP00539/2013(H16N3)	1
A/shorebird/Delaware/172/2006 (H16N3)	1
